# Supplementary material for: All-Optical Formation and Manipulation of Microbubbles on a Porous Gold Nanofilm
Source: Micromachines (Basel). 2020 May 10;11(5):489. doi: 10.3390/mi11050489 (PMC7281023; doi:10.3390/mi11050489)
Supplement: Supplementary file 1 [file micromachines-11-00489-s001.zip]

Archive with 6 entries (4 files):
- micromachines-772675 video supplementary/
- micromachines-772675 video supplementary/Video/
- micromachines-772675 video supplementary/Video/Video S1_Expansion and collapse of a microbubble.mp4
- micromachines-772675 video supplementary/Video/Video S2_Growing the í░bubbleí▒ microbubble pattern.avi
- micromachines-772675 video supplementary/Video/Video S3_Circular movement of a microbubble.avi
- micromachines-772675 video supplementary/Video/Video S4_Fusion of two adjacent microbubbles.avi
